# Supplementary material for: A Small Gtp-Binding Protein GhROP3 Interacts with GhGGB Protein and Negatively Regulates Drought Tolerance in Cotton (Gossypium hirsutum L.)
Source: Plants (Basel). 2022 Jun 15;11(12):1580. doi: 10.3390/plants11121580 (PMC9227279; doi:10.3390/plants11121580)
Supplement: Supplementary file 1 [file plants-11-01580-s001.zip]

Archive with 1 entries (1 files):
- plants-1730298-supplementary.pdf
